# Supplementary material for: ﻿A review of the intertidal Medon Stephens (Coleoptera, Staphylinidae, Paederinae) with description of a new species on the East Asian coasts
Source: Zookeys. 2025 Feb 6;1226:171–81. doi: 10.3897/zookeys.1226.137489 (PMC11826222; doi:10.3897/zookeys.1226.137489)
Supplement: XML Treatment for Medon calculosus [file zookeys.1226.137489-treatment1.xml]

<!DOCTYPE tp:taxon-treatment
  PUBLIC "-//TaxonX//DTD Taxonomic Treatment Publishing DTD v0 20100105//EN" "tax-treatment-NSO.dtd">
<tp:taxon-treatment xmlns:tp="http://www.plazi.org/taxpub"><tp:treatment-meta><kwd-group><label>Taxon classification</label><kwd>
                <named-content content-type="kingdom">Animalia</named-content>
              </kwd><kwd>
                <named-content content-type="order">Coleoptera</named-content>
              </kwd><kwd>
                <named-content content-type="family">Staphylinidae</named-content>
              </kwd></kwd-group><mixed-citation publication-type="journal"><person-group><name><surname>Ahn</surname><given-names>Kee-Jeong</given-names></name><name><surname>Jeon</surname><given-names>Gae-Nam</given-names></name></person-group><article-title>﻿A review of the intertidal <italic><tp:taxon-name><tp:taxon-name-part taxon-name-part-type="genus" reg="Medon">Medon</tp:taxon-name-part></tp:taxon-name></italic> Stephens (<tp:taxon-name><tp:taxon-name-part taxon-name-part-type="order">Coleoptera</tp:taxon-name-part></tp:taxon-name>, <tp:taxon-name><tp:taxon-name-part taxon-name-part-type="family">Staphylinidae</tp:taxon-name-part></tp:taxon-name>, <tp:taxon-name><tp:taxon-name-part taxon-name-part-type="subfamily">Paederinae</tp:taxon-name-part></tp:taxon-name>) with description of a new species on the East Asian coasts</article-title><source>Zookeys</source><day>06</day><month>02</month><year>2025</year><volume>1226</volume><fpage>171</fpage><lpage>181</lpage><pub-id pub-id-type="doi">10.3897/zookeys.1226.137489</pub-id></mixed-citation></tp:treatment-meta><tp:nomenclature><label>﻿</label><tp:taxon-name>
              <object-id xmlns:xlink="http://www.w3.org/1999/xlink" content-type="arpha" xlink:type="simple">41D1757A-D8D9-54BB-9689-16BB9BC005BA</object-id>
              <tp:taxon-name-part taxon-name-part-type="genus" reg="Medon">Medon</tp:taxon-name-part>
              <tp:taxon-name-part taxon-name-part-type="species" reg="calculosus">calculosus</tp:taxon-name-part>
              <object-id xmlns:xlink="http://www.w3.org/1999/xlink" content-type="zoobank" xlink:type="simple">https://zoobank.org/0E15F233-F763-43A4-B30B-4D83C5D46B0A</object-id>
            </tp:taxon-name><tp:taxon-status xmlns:xlink="http://www.w3.org/1999/xlink" xlink:type="simple">sp. nov.</tp:taxon-status><xref ref-type="fig" rid="F1">Figs 1A, B</xref><xref ref-type="fig" rid="F2">, 2</xref><xref ref-type="fig" rid="F3">, 3</xref></tp:nomenclature><tp:treatment-sec sec-type="Type specimens" id="SECID0EVDAE"><title>Type specimens.</title><p><bold><italic>Holotype</italic></bold> • labeled as follows: “Korea: Gyeongbuk Prov., Pohang-si, Janggi-myeon, Gaewon-ri 445-12 <named-content xmlns:xlink="http://www.w3.org/1999/xlink" content-type="dwc:verbatimCoordinates" xlink:type="simple"><named-content content-type="geo-json" specific-use="{&#34;type&#34;:&#34;Point&#34;,&#34;coordinates&#34;:[129.524668,35.855905]}" id="NCID0EDEAE" xlink:type="simple">35.855905°N, 129.524668°E</named-content></named-content>, 31 X 2023, KJ Ahn, pebble beach in low-tide zone; Holotype, <italic><tp:taxon-name><tp:taxon-name-part taxon-name-part-type="genus" reg="Medon">Medon</tp:taxon-name-part><tp:taxon-name-part taxon-name-part-type="species" reg="calculosus">calculosus</tp:taxon-name-part></tp:taxon-name></italic> Ahn and Jeon, Desig. K.-J. Ahn 2024, deposited in <abbrev xmlns:xlink="http://www.w3.org/1999/xlink" content-type="institution" xlink:title="Chungnam National University Insect Collection" id="ABBRID0ETEAE" xlink:type="simple">CNUIC</abbrev>, Daejeon, Korea”. <bold><italic>Paratypes</italic></bold> • 3 exx., same data as holotype • 2 exx., Korea: Gyeongbuk Prov., Pohang-si, Janggi-myeon, Gaewon-ri 445-12 <named-content xmlns:xlink="http://www.w3.org/1999/xlink" content-type="dwc:verbatimCoordinates" xlink:type="simple"><named-content content-type="geo-json" specific-use="{&#34;type&#34;:&#34;Point&#34;,&#34;coordinates&#34;:[129.524668,35.855905]}" id="NCID0E5EAE" xlink:type="simple">35.855905°N, 129.524668°E</named-content></named-content>, 2 XI 2023, KJ Ahn, pebble beach in mid-tide zone • 2 exx., same locality as above, 24 III 2023, KJ Ahn, pebble beach in low-tide zone • 2 exx., Gyeongju-si, Yangnam-myeon, Suryeom-ri, Jigyeong-beach, <named-content xmlns:xlink="http://www.w3.org/1999/xlink" content-type="dwc:verbatimCoordinates" xlink:type="simple"><named-content content-type="geo-json" specific-use="{&#34;type&#34;:&#34;Point&#34;,&#34;coordinates&#34;:[129.450041,35.652814]}" id="NCID0EGFAE" xlink:type="simple">35.652814°N, 129.450041°E</named-content></named-content>, 2 XI 2023, KJ Ahn, pebble beach in low-tide zone • 2 exx., Naa-ri, Naa-beach, <named-content xmlns:xlink="http://www.w3.org/1999/xlink" content-type="dwc:verbatimCoordinates" xlink:type="simple"><named-content content-type="geo-json" specific-use="{&#34;type&#34;:&#34;Point&#34;,&#34;coordinates&#34;:[129.474092,35.699253]}" id="NCID0EOFAE" xlink:type="simple">35°41′57.31″N, 129°28′26.73″E</named-content></named-content>, 7m, 13 VII 2018, IS Yoo, JS Lee, JG Jung, in gravels covered with seaweed in high-supratidal zone, flotation • 2 exx., Yeongduk-gun, Byonggok-myeon, Byonggok-ri, <named-content xmlns:xlink="http://www.w3.org/1999/xlink" content-type="dwc:verbatimCoordinates" xlink:type="simple"><named-content content-type="geo-json" specific-use="{&#34;type&#34;:&#34;Point&#34;,&#34;coordinates&#34;:[129.415695,36.602581]}" id="NCID0EWFAE" xlink:type="simple">36.602581°N, 129.415695°E</named-content></named-content>, 24 IX 2022, KJ Ahn, flotation on pebble beach.</p></tp:treatment-sec><tp:treatment-sec sec-type="description" id="SECID0E2FAE"><title>Description.</title><p><bold>Male.</bold> Body length 3.0–3.3 mm. Body slender, more or less parallel-sided, flattened, and densely pubescent. Head, pronotum, elytra, antennae and legs brown to reddish-brown; abdomen black (Fig. <xref ref-type="fig" rid="F1">1</xref>). <bold><italic>Head.</italic></bold> Subquadrate, about 1.03 times as long as wide, widest basal 1/5 and about 1.15 times wider than pronotum, dorsal surface covered with dense pubescence; eye small, about 0.26 times as long as temple; antenna very long, extending to middle of elytron; inserted under side of front head, insertion invisible from dorsal view; all antennomeres elongate, scape longest and widest, pedicel to antennomere 7 distinctly longer than wide, antennomeres 8–10 subglobular, antennomere 11 water drop-shaped, relative length of 11 antennomeres 21:14:14:13:14:13:13:11:11:11:14; gular sutures narrowly separated and converged posteriorly. Neck moderately wide, about 1/3 as wide as head.</p><fig id="F1" position="float" orientation="portrait"><object-id xmlns:xlink="http://www.w3.org/1999/xlink" content-type="doi" xlink:type="simple">10.3897/zookeys.1226.137489.figure1</object-id><object-id xmlns:xlink="http://www.w3.org/1999/xlink" content-type="arpha" xlink:type="simple">FAA25FCC-0212-53DB-BDEA-AAC6380E5349</object-id><label>Figure 1.</label><caption><p>Male habitus <bold>A</bold><italic><tp:taxon-name><tp:taxon-name-part taxon-name-part-type="genus" reg="Medon">Medon</tp:taxon-name-part><tp:taxon-name-part taxon-name-part-type="species" reg="calculosus">calculosus</tp:taxon-name-part></tp:taxon-name></italic> sp. nov. 3.1 mm <bold>B</bold> paler form of <italic><tp:taxon-name><tp:taxon-name-part taxon-name-part-type="genus" reg="Medon">M.</tp:taxon-name-part><tp:taxon-name-part taxon-name-part-type="species" reg="calculosus">calculosus</tp:taxon-name-part></tp:taxon-name></italic> sp. nov. <bold>C</bold><italic><tp:taxon-name><tp:taxon-name-part taxon-name-part-type="genus" reg="Medon">M.</tp:taxon-name-part><tp:taxon-name-part taxon-name-part-type="species" reg="tomokoae">tomokoae</tp:taxon-name-part></tp:taxon-name></italic>, 3.2 mm.</p></caption><graphic xmlns:xlink="http://www.w3.org/1999/xlink" xlink:href="zookeys-1226-171_article-137489__-g001.jpg" position="float" orientation="portrait" xlink:type="simple" id="oo_1243890.jpg"><uri content-type="original_file" xlink:type="simple">https://binary.pensoft.net/fig/1243890</uri></graphic></fig><p><bold><italic>Mouthparts.</italic></bold> Labrum (Fig. <xref ref-type="fig" rid="F2">2A</xref>) broad, anterior margin with two pairs of tooth-like processes, medial one longer and slender; mandibles (Fig. <xref ref-type="fig" rid="F2">2B</xref>) asymmetrical, with 3–4 internal teeth; maxilla (Fig. <xref ref-type="fig" rid="F2">2C</xref>) with galea and lacinia fringed with long setae; maxillary palpomere 1 small, about 3.18 times as long as 2; palpomere 2 expanded apically, little curved inwardly, about 0.97 times as long as 3; palpomere 3 droplet-shaped, widest apical third; palpomere 4 minute, about 0.88 times as long as 1; labium (Fig. <xref ref-type="fig" rid="F2">2D</xref>) with palpomere 1 small, about 0.46 times as long as 2; palpomere 2 widest near middle, about 1.87 times as long as 3; palpomere 3 small and thin, about 1.13 times as long as 1. <bold><italic>Thorax.</italic></bold> Pronotum more or less rectangular, about 1.17 times as long as wide; narrower than head, almost as long as head, widest apical 1/5 and narrowed posteriorly, yellow short setae densely present, impunctate central region present; prosternum well developed, median area upheaved with transverse carina, prosternal process acute and very long, hypomeral projection well developed and triangular. Elytra about 1.09 times as wide as pronotum, almost as long as pronotum, elytron 2.37 times as long as wide, distinct and shallow punctures present, covered with yellow setae, lateral margin straight and parallel. Metendosternite Y-shaped. Hind wings short but longer than elytron. Tarsal formula 5-5-5, front, middle and hind tarsomeres 1–5 each strongly widened. <bold><italic>Abdomen.</italic></bold> Almost parallel-sided and broadened posteriorly after segment VI. Tergites III–VI with shallow and transverse basal depression. Sternite III with basal transverse carina, medially pointed; apical margin of tergite VII subtruncate (Fig. <xref ref-type="fig" rid="F3">3A</xref>) and sternite VIII slightly emarginate (Fig. <xref ref-type="fig" rid="F3">3B</xref>); apical margin of sternite IX (Fig. <xref ref-type="fig" rid="F3">3C</xref>) slightly emarginate; tergites IX and X (Fig. <xref ref-type="fig" rid="F3">3D</xref>) covered with scattered setae, apical margin with numerous long and brown setae. <bold><italic>Aedeagus.</italic></bold> Median lobe symmetrical, comprising about half sclerotized part and membraneous part; more or less triangular lobe protruded in dorsal view (Fig. <xref ref-type="fig" rid="F3">3E</xref>); apical process narrow and well sclerotized in lateral view (Fig. <xref ref-type="fig" rid="F3">3F</xref>).</p><fig id="F2" position="float" orientation="portrait"><object-id xmlns:xlink="http://www.w3.org/1999/xlink" content-type="doi" xlink:type="simple">10.3897/zookeys.1226.137489.figure2</object-id><object-id xmlns:xlink="http://www.w3.org/1999/xlink" content-type="arpha" xlink:type="simple">DBAC3D24-C14E-534B-A1F0-7E8883D11361</object-id><label>Figure 2.</label><caption><p><italic><tp:taxon-name><tp:taxon-name-part taxon-name-part-type="genus" reg="Medon">Medon</tp:taxon-name-part><tp:taxon-name-part taxon-name-part-type="species" reg="calculosus">calculosus</tp:taxon-name-part></tp:taxon-name></italic> sp. nov., male <bold>A</bold> labrum, dorsal aspect <bold>B</bold> mandible, dorsal aspect (left and right) <bold>C</bold> maxilla, dorsal aspect <bold>D</bold> labium, ventral aspect. Scale bars: 0.1 mm.</p></caption><graphic xmlns:xlink="http://www.w3.org/1999/xlink" xlink:href="zookeys-1226-171_article-137489__-g002.jpg" position="float" orientation="portrait" xlink:type="simple" id="oo_1243891.jpg"><uri content-type="original_file" xlink:type="simple">https://binary.pensoft.net/fig/1243891</uri></graphic></fig><fig id="F3" position="float" orientation="portrait"><object-id xmlns:xlink="http://www.w3.org/1999/xlink" content-type="doi" xlink:type="simple">10.3897/zookeys.1226.137489.figure3</object-id><object-id xmlns:xlink="http://www.w3.org/1999/xlink" content-type="arpha" xlink:type="simple">9A1E959A-FBD7-559C-9927-985DF5A59CDD</object-id><label>Figure 3.</label><caption><p><italic><tp:taxon-name><tp:taxon-name-part taxon-name-part-type="genus" reg="Medon">Medon</tp:taxon-name-part><tp:taxon-name-part taxon-name-part-type="species" reg="calculosus">calculosus</tp:taxon-name-part></tp:taxon-name></italic> sp. nov. <bold>A</bold> male sternite VII, ventral aspect <bold>B</bold> male sternite VIII, ventral aspect <bold>C</bold> male sternite IX, ventral aspect <bold>D</bold> male tergites IX and X, dorsal aspect <bold>E</bold> aedeagus, dorsal aspect <bold>F</bold> aedeagus, lateral aspect. Scale bars: 0.1 mm.</p></caption><graphic xmlns:xlink="http://www.w3.org/1999/xlink" xlink:href="zookeys-1226-171_article-137489__-g003.jpg" position="float" orientation="portrait" xlink:type="simple" id="oo_1243892.jpg"><uri content-type="original_file" xlink:type="simple">https://binary.pensoft.net/fig/1243892</uri></graphic></fig><p><bold>Female.</bold> Similar to male, but apical margin of sternite VIII rounded.</p></tp:treatment-sec><tp:treatment-sec sec-type="distribution" id="SECID0E5LAE"><title>Distribution.</title><p>Korea (South).</p></tp:treatment-sec><tp:treatment-sec sec-type="etymology" id="SECID0EDMAE"><title>Etymology.</title><p>The name is derived from the Latin <italic>calculus</italic> meaning ‘pebble’, referring to the species’ marine coastal habitat.</p></tp:treatment-sec><tp:treatment-sec sec-type="remarks" id="SECID0ELMAE"><title>Remarks.</title><p>This species is extremely similar to <italic><tp:taxon-name><tp:taxon-name-part taxon-name-part-type="genus" reg="Medon">M.</tp:taxon-name-part><tp:taxon-name-part taxon-name-part-type="species" reg="tomokoae">tomokoae</tp:taxon-name-part></tp:taxon-name></italic> in external morphological characters (Figs <xref ref-type="fig" rid="F3">3A–D</xref>, <xref ref-type="fig" rid="F4">4A–D</xref>) but can be distinguished by the different external form and internal structure of the aedeagus (Figs <xref ref-type="fig" rid="F3">3E, F</xref>, <xref ref-type="fig" rid="F4">4E, F</xref>) and by the characters listed in Table <xref ref-type="table" rid="T1">1</xref>.</p><fig id="F4" position="float" orientation="portrait"><object-id xmlns:xlink="http://www.w3.org/1999/xlink" content-type="doi" xlink:type="simple">10.3897/zookeys.1226.137489.figure4</object-id><object-id xmlns:xlink="http://www.w3.org/1999/xlink" content-type="arpha" xlink:type="simple">C5F37798-86DC-5A57-AF73-49EC36382A1F</object-id><label>Figure 4.</label><caption><p><italic><tp:taxon-name><tp:taxon-name-part taxon-name-part-type="genus" reg="Medon">Medon</tp:taxon-name-part><tp:taxon-name-part taxon-name-part-type="species" reg="tomokoae">tomokoae</tp:taxon-name-part></tp:taxon-name></italic><bold>A</bold> male tergite VIII, dorsal aspect <bold>B</bold> male sternite VIII, ventral aspect <bold>C</bold> male sternite IX, ventral aspect <bold>D</bold> male tergites IX and X, dorsal aspect <bold>E</bold> aedeagus, dorsal aspect <bold>F</bold> aedeagus, lateral aspect. Scale bars: 0.1 mm.</p></caption><graphic xmlns:xlink="http://www.w3.org/1999/xlink" xlink:href="zookeys-1226-171_article-137489__-g004.jpg" position="float" orientation="portrait" xlink:type="simple" id="oo_1243893.jpg"><uri content-type="original_file" xlink:type="simple">https://binary.pensoft.net/fig/1243893</uri></graphic></fig><table-wrap id="T1" position="float" orientation="portrait"><label>Table 1.</label><caption><p>Comparison of morphological characters between <italic><tp:taxon-name><tp:taxon-name-part taxon-name-part-type="genus" reg="Medon">Medon</tp:taxon-name-part><tp:taxon-name-part taxon-name-part-type="species" reg="calculosus">calculosus</tp:taxon-name-part></tp:taxon-name></italic> sp. nov., <italic><tp:taxon-name><tp:taxon-name-part taxon-name-part-type="genus" reg="Medon">M.</tp:taxon-name-part><tp:taxon-name-part taxon-name-part-type="species" reg="tomokoae">tomokoae</tp:taxon-name-part></tp:taxon-name></italic>, and <italic><tp:taxon-name><tp:taxon-name-part taxon-name-part-type="genus" reg="Medon">M.</tp:taxon-name-part><tp:taxon-name-part taxon-name-part-type="species" reg="prolixus">prolixus</tp:taxon-name-part></tp:taxon-name></italic>.</p></caption><table id="TID0E4TAE" rules="all"><tbody><tr><th rowspan="1" colspan="1"/><th rowspan="1" colspan="1"><italic><tp:taxon-name><tp:taxon-name-part taxon-name-part-type="genus" reg="Medon">M.</tp:taxon-name-part><tp:taxon-name-part taxon-name-part-type="species" reg="calculosus">calculosus</tp:taxon-name-part></tp:taxon-name></italic> sp. nov.</th><th rowspan="1" colspan="1">
                      <italic>
                        <tp:taxon-name><tp:taxon-name-part taxon-name-part-type="genus" reg="Medon">M.</tp:taxon-name-part><tp:taxon-name-part taxon-name-part-type="species" reg="tomokoae">tomokoae</tp:taxon-name-part></tp:taxon-name>
                      </italic>
                    </th><th rowspan="1" colspan="1">
                      <italic>
                        <tp:taxon-name><tp:taxon-name-part taxon-name-part-type="genus" reg="Medon">M.</tp:taxon-name-part><tp:taxon-name-part taxon-name-part-type="species" reg="prolixus">prolixus</tp:taxon-name-part></tp:taxon-name>
                      </italic>
                    </th></tr><tr><td rowspan="1" colspan="1">Body length</td><td rowspan="1" colspan="1">3.0–3.3 mm</td><td rowspan="1" colspan="1">2.8–3.5 mm</td><td rowspan="1" colspan="1">4.0–4.3 mm</td></tr><tr><td rowspan="1" colspan="1">Body color</td><td rowspan="1" colspan="1">brown to reddish-brown</td><td rowspan="1" colspan="1">brown to reddish-brown</td><td rowspan="1" colspan="1">black with brown elytra</td></tr><tr><td rowspan="1" colspan="1">Antenna length</td><td rowspan="1" colspan="1">very long, extending to the middle of elytron</td><td rowspan="1" colspan="1">very long, reaching to the middle of elytron</td><td rowspan="1" colspan="1">long, reaching to just behind the pronotum</td></tr><tr><td rowspan="1" colspan="1">Antennomeres</td><td rowspan="1" colspan="1">all elongate</td><td rowspan="1" colspan="1">all elongate</td><td rowspan="1" colspan="1">not all elongate, 8–10 subquadrate</td></tr><tr><td rowspan="1" colspan="1">Eye size</td><td rowspan="1" colspan="1">very small, 0.26 times as long as temple</td><td rowspan="1" colspan="1">very small, 0.28 times as long as temple</td><td rowspan="1" colspan="1">small, 0.4 times as long as temple</td></tr><tr><td rowspan="1" colspan="1">Black tentorial spots on vertex</td><td rowspan="1" colspan="1">present</td><td rowspan="1" colspan="1">present</td><td rowspan="1" colspan="1">absent</td></tr><tr><td rowspan="1" colspan="1">Pronotum</td><td rowspan="1" colspan="1">slightly narrowed posteriorly</td><td rowspan="1" colspan="1">slightly narrowed posteriorly</td><td rowspan="1" colspan="1">parallel-sided</td></tr><tr><td rowspan="1" colspan="1">Hind wings</td><td rowspan="1" colspan="1">short, less than 2.0 times as long as elytron</td><td rowspan="1" colspan="1">short, less than 2.0 times as long as elytron</td><td rowspan="1" colspan="1">long, more than 2.0 times as long as elytron</td></tr><tr><td rowspan="1" colspan="1">Male sternite VII</td><td rowspan="1" colspan="1">subtruncate (Fig. <xref ref-type="fig" rid="F3">3A</xref>)</td><td rowspan="1" colspan="1">subtruncate</td><td rowspan="1" colspan="1">protruded posteriorly (Fig. <xref ref-type="fig" rid="F5">5A</xref>)</td></tr><tr><td rowspan="1" colspan="1">Male sternite VIII</td><td rowspan="1" colspan="1">slightly emarginate (Fig. <xref ref-type="fig" rid="F3">3B</xref>)</td><td rowspan="1" colspan="1">subtruncate posteriorly (Fig. <xref ref-type="fig" rid="F4">4B</xref>)</td><td rowspan="1" colspan="1">deeply emarginate (Fig. <xref ref-type="fig" rid="F5">5B</xref>)</td></tr><tr><td rowspan="1" colspan="1">Median lobe in dorsal aspect</td><td rowspan="1" colspan="1">broader (Fig. <xref ref-type="fig" rid="F3">3E</xref>)</td><td rowspan="1" colspan="1">narrower (Fig. <xref ref-type="fig" rid="F4">4E</xref>)</td><td rowspan="1" colspan="1">narrower (Fig. <xref ref-type="fig" rid="F5">5C</xref>)</td></tr><tr><td rowspan="1" colspan="1">Median lobe in lateral aspect</td><td rowspan="1" colspan="1">apical process shorter (Fig. <xref ref-type="fig" rid="F3">3F</xref>)</td><td rowspan="1" colspan="1">apical process longer (Fig. <xref ref-type="fig" rid="F4">4F</xref>)</td><td rowspan="1" colspan="1">apical process shorter (Fig. <xref ref-type="fig" rid="F5">5D</xref>)</td></tr><tr><td rowspan="1" colspan="1">Microhabitats</td><td rowspan="1" colspan="1">pebble/gravel beach</td><td rowspan="1" colspan="1">pebble/gravel beach</td><td rowspan="1" colspan="1">sandy beach</td></tr></tbody></table></table-wrap><table-wrap id="T2" position="float" orientation="portrait"><label>Table 2.</label><caption><p>List of study species with their locality data and GenBank accession numbers.</p></caption><table id="TID0EG5AE" rules="all"><tbody><tr><th rowspan="1" colspan="1">Species</th><th rowspan="1" colspan="1">Collection locality</th><th rowspan="1" colspan="1">
                      <italic>
                        <abbrev xmlns:xlink="http://www.w3.org/1999/xlink" xlink:title="morphological and molecular characters" id="ABBRID0ELZAE" xlink:type="simple">COI</abbrev>
                      </italic>
                    </th></tr><tr><td rowspan="1" colspan="1"><italic><tp:taxon-name><tp:taxon-name-part taxon-name-part-type="genus" reg="Medon">Medon</tp:taxon-name-part><tp:taxon-name-part taxon-name-part-type="species" reg="calculosus">calculosus</tp:taxon-name-part></tp:taxon-name></italic> sp. nov.</td><td rowspan="1" colspan="1">KOREA: Gyeongbuk, Gyeongju-si</td><td rowspan="1" colspan="1" style="color: #396ba6">
                      <ext-link xmlns:xlink="http://www.w3.org/1999/xlink" ext-link-type="gen" xlink:href="PP578214" xlink:type="simple">PP578214</ext-link>
                    </td></tr><tr><td rowspan="1" colspan="1"><italic><tp:taxon-name><tp:taxon-name-part taxon-name-part-type="genus" reg="Medon">Medon</tp:taxon-name-part><tp:taxon-name-part taxon-name-part-type="species" reg="prolixus">prolixus</tp:taxon-name-part></tp:taxon-name></italic> 1</td><td rowspan="1" colspan="1">KOREA: Gyeongbuk, Uljin-gun</td><td rowspan="1" colspan="1" style="color: #396ba6">
                      <ext-link xmlns:xlink="http://www.w3.org/1999/xlink" ext-link-type="gen" xlink:href="PP578207" xlink:type="simple">PP578207</ext-link>
                    </td></tr><tr><td rowspan="1" colspan="1"><italic><tp:taxon-name><tp:taxon-name-part taxon-name-part-type="genus" reg="Medon">Medon</tp:taxon-name-part><tp:taxon-name-part taxon-name-part-type="species" reg="prolixus">prolixus</tp:taxon-name-part></tp:taxon-name></italic> 2</td><td rowspan="1" colspan="1">KOREA: Gyeongbuk, Uljin-gun</td><td rowspan="1" colspan="1" style="color: #396ba6">
                      <ext-link xmlns:xlink="http://www.w3.org/1999/xlink" ext-link-type="gen" xlink:href="PP578210" xlink:type="simple">PP578210</ext-link>
                    </td></tr><tr><td rowspan="1" colspan="1"><italic><tp:taxon-name><tp:taxon-name-part taxon-name-part-type="genus" reg="Medon">Medon</tp:taxon-name-part><tp:taxon-name-part taxon-name-part-type="species" reg="prolixus">prolixus</tp:taxon-name-part></tp:taxon-name></italic> 3</td><td rowspan="1" colspan="1">KOREA: Gyeongnam, Geoje-si</td><td rowspan="1" colspan="1" style="color: #396ba6">
                      <ext-link xmlns:xlink="http://www.w3.org/1999/xlink" ext-link-type="gen" xlink:href="PP578211" xlink:type="simple">PP578211</ext-link>
                    </td></tr><tr><td rowspan="1" colspan="1"><italic><tp:taxon-name><tp:taxon-name-part taxon-name-part-type="genus" reg="Medon">Medon</tp:taxon-name-part><tp:taxon-name-part taxon-name-part-type="species" reg="prolixus">prolixus</tp:taxon-name-part></tp:taxon-name></italic> 4</td><td rowspan="1" colspan="1">KOREA: Gyeongnam, Tongyeong-si</td><td rowspan="1" colspan="1" style="color: #396ba6">
                      <ext-link xmlns:xlink="http://www.w3.org/1999/xlink" ext-link-type="gen" xlink:href="PP578212" xlink:type="simple">PP578212</ext-link>
                    </td></tr><tr><td rowspan="1" colspan="1"><italic><tp:taxon-name><tp:taxon-name-part taxon-name-part-type="genus" reg="Medon">Medon</tp:taxon-name-part><tp:taxon-name-part taxon-name-part-type="species" reg="prolixus">prolixus</tp:taxon-name-part></tp:taxon-name></italic> 5</td><td rowspan="1" colspan="1">KOREA: Jeju Prov., Jeju-si</td><td rowspan="1" colspan="1" style="color: #396ba6">
                      <ext-link xmlns:xlink="http://www.w3.org/1999/xlink" ext-link-type="gen" xlink:href="PP578213" xlink:type="simple">PP578213</ext-link>
                    </td></tr><tr><td rowspan="1" colspan="1"><italic><tp:taxon-name><tp:taxon-name-part taxon-name-part-type="genus" reg="Medon">Medon</tp:taxon-name-part></tp:taxon-name></italic> sp. 1A</td><td rowspan="1" colspan="1">KOREA: Gangwon, Sokcho-si</td><td rowspan="1" colspan="1" style="color: #396ba6">
                      <ext-link xmlns:xlink="http://www.w3.org/1999/xlink" ext-link-type="gen" xlink:href="PP578208" xlink:type="simple">PP578208</ext-link>
                    </td></tr><tr><td rowspan="1" colspan="1"><italic><tp:taxon-name><tp:taxon-name-part taxon-name-part-type="genus" reg="Medon">Medon</tp:taxon-name-part></tp:taxon-name></italic> sp. 1B</td><td rowspan="1" colspan="1">KOREA: Jeonnam, Goheung-gun</td><td rowspan="1" colspan="1" style="color: #396ba6">
                      <ext-link xmlns:xlink="http://www.w3.org/1999/xlink" ext-link-type="gen" xlink:href="PP578209" xlink:type="simple">PP578209</ext-link>
                    </td></tr></tbody></table></table-wrap></tp:treatment-sec><tp:treatment-sec><!--Section generated to contain objects referenced in tp:taxon-treatment.--><fig id="F5" position="float" orientation="portrait"><object-id xmlns:xlink="http://www.w3.org/1999/xlink" content-type="doi" xlink:type="simple">10.3897/zookeys.1226.137489.figure5</object-id><object-id xmlns:xlink="http://www.w3.org/1999/xlink" content-type="arpha" xlink:type="simple">B04611E0-C1B9-516D-A0F8-143A58AC6CF8</object-id><label>Figure 5.</label><caption><p><italic><tp:taxon-name><tp:taxon-name-part taxon-name-part-type="genus" reg="Medon">Medon</tp:taxon-name-part><tp:taxon-name-part taxon-name-part-type="species" reg="prolixus">prolixus</tp:taxon-name-part></tp:taxon-name></italic><bold>A</bold> male sternite VII, ventral aspect <bold>B</bold> male sternite VIII, ventral aspect <bold>C</bold> aedeagus, dorsal aspect <bold>D</bold> aedeagus, lateral aspect. Scale bars: 0.1 mm.</p></caption><graphic xmlns:xlink="http://www.w3.org/1999/xlink" xlink:href="zookeys-1226-171_article-137489__-g005.jpg" position="float" orientation="portrait" xlink:type="simple" id="oo_1243894.jpg"><uri content-type="original_file" xlink:type="simple">https://binary.pensoft.net/fig/1243894</uri></graphic></fig></tp:treatment-sec></tp:taxon-treatment>
